# Supplementary material for: Whole-Genome Characterization of Rotavirus G9P[6] and G9P[4] Strains That Emerged after Rotavirus Vaccine Introduction in Mozambique
Source: Viruses. 2024 Jul 16;16(7):1140. doi: 10.3390/v16071140 (PMC11281483; doi:10.3390/v16071140)
Supplement: Supplementary file 1 [file viruses-16-01140-s001.zip]

Archive with 4 entries (4 files):
- Figure S1.pdf
- Table S1.pdf
- Table S2.pdf
- Table S3.xls
