# Supplementary material for: Whole-Genome Characterization of Rotavirus G9P[6] and G9P[4] Strains That Emerged after Rotavirus Vaccine Introduction in Mozambique
Source: Viruses. 2024 Jul 16;16(7):1140. doi: 10.3390/v16071140 (PMC11281483; doi:10.3390/v16071140)
Supplement: Supplementary file 1 [file viruses-16-01140-s001.zip › Table S3.xls]

## Sheet: G9 NT
	RVA/Human-wt/MOZ/HGJM0644/2015/G9P8	RVA/Human-wt/MOZ/HGM0353/2015/G9P8	RVA/Human-wt/MOZ/HGM0389/2015/G9P8	RVA/Human-wt/MOZ/HGJM0643/2015/G9P8	RVA/Human-wt/MOZ/HGJM0318/2015/G9P8	RVA/Human-wt/MOZ/HGM0322/2015/G9P8	RVA/Human-wt/MOZ/HGJM0334/2015/G9P8	RVA/Human-wt/MOZ/HGM0355/2015/G9P8	RVA/Human-wt/MOZ/HCN0370/2015/G9P8	RVA/Human-wt/MOZ/HGJM0385/2015/G9P8	RVA/Human-wt/MOZ/HGJM0407/2015/G9P8	RVA/Human-wt/MOZ/HGJM0413/2015/G9P8	RVA/Human-wt/MOZ/HGM0483/2015/G9P8	RVA/Human-wt/MOZ/HGJM0497/2015/G9P8	RVA/Human-wt/MOZ/HCN1598/2017/G9P4	RVA/Human-wt/MOZ/HCN1597/2017/G9P6	RVA/Human-wt/MOZ/HCN1359/2016/G9P6	RVA/Human-wt/MOZ/HCN1595/2017/G9P4	RVA/Human-wt/MOZ/HCN1357/2016/G9P6	RVA/Human-wt/MOZ/HCN1855/2017/G9P4	RVA/Human-wt/MOZ/HGM1883/2018/G9P6	RVA/Human-wt/MOZ/HCN1369/2017/G9P6	RVA/Human-wt/MOZ/HCN1347/2016/G9P6	RVA/Human-wt/MOZ/HCN1371/2017/G9P6	RVA/Human-wt/MOZ/HCN1604/2017/G9P4	RVA/Human-wt/MOZ/HGJM1782/2017/G9P6	RVA/Human-wt/MOZ/HCN1600/2017/G9P4	RVA/Human-wt/MOZ/HGJM1647/2017/G9P4	RVA/Human-wt/MOZ/HGQ1296/2016/G9P6
RVA/Human-wt/MOZ/HGJM0644/2015/G9P8
RVA/Human-wt/MOZ/HGM0353/2015/G9P8	99.1845
RVA/Human-wt/MOZ/HGM0389/2015/G9P8	99.1845	99.7961
RVA/Human-wt/MOZ/HGJM0643/2015/G9P8	99.0826	99.6942	99.6942
RVA/Human-wt/MOZ/HGJM0318/2015/G9P8	99.1845	100	99.7961	99.6942
RVA/Human-wt/MOZ/HGM0322/2015/G9P8	99.1845	100	99.7961	99.6942	100
RVA/Human-wt/MOZ/HGJM0334/2015/G9P8	99.1845	99.7961	99.7961	99.6942	99.7961	99.7961
RVA/Human-wt/MOZ/HGM0355/2015/G9P8	99.1845	100	99.7961	99.6942	100	100	99.7961
RVA/Human-wt/MOZ/HCN0370/2015/G9P8	99.1845	100	99.7961	99.6942	100	100	99.7961	100
RVA/Human-wt/MOZ/HGJM0385/2015/G9P8	99.1845	100	99.7961	99.6942	100	100	99.7961	100	100
RVA/Human-wt/MOZ/HGJM0407/2015/G9P8	99.1845	100	99.7961	99.6942	100	100	99.7961	100	100	100
RVA/Human-wt/MOZ/HGJM0413/2015/G9P8	99.1845	100	99.7961	99.6942	100	100	99.7961	100	100	100	100
RVA/Human-wt/MOZ/HGM0483/2015/G9P8	99.0826	99.6942	99.6942	99.5923	99.6942	99.6942	99.6942	99.6942	99.6942	99.6942	99.6942	99.6942
RVA/Human-wt/MOZ/HGJM0497/2015/G9P8	99.1845	99.7961	99.7961	99.8981	99.7961	99.7961	99.7961	99.7961	99.7961	99.7961	99.7961	99.7961	99.6942
RVA/Human-wt/MOZ/HCN1598/2017/G9P4	92.7835	92.1649	92.1649	92.0619	92.1649	92.1649	92.1649	92.1649	92.1649	92.1649	92.1649	92.1649	92.0619	92.1649
RVA/Human-wt/MOZ/HCN1597/2017/G9P6	92.6606	92.0489	92.0489	91.947	92.0489	92.0489	92.0489	92.0489	92.0489	92.0489	92.0489	92.0489	91.947	92.0489	96.1856
RVA/Human-wt/MOZ/HCN1359/2016/G9P6	92.7625	92.1509	92.1509	92.0489	92.1509	92.1509	92.1509	92.1509	92.1509	92.1509	92.1509	92.1509	92.0489	92.1509	96.2887	99.8981
RVA/Human-wt/MOZ/HCN1595/2017/G9P4	92.2756	91.6493	91.6493	91.5449	91.6493	91.6493	91.6493	91.6493	91.6493	91.6493	91.6493	91.6493	91.5449	91.6493	99.7888	95.929	96.0334
RVA/Human-wt/MOZ/HCN1357/2016/G9P6	92.7625	92.1509	92.1509	92.0489	92.1509	92.1509	92.1509	92.1509	92.1509	92.1509	92.1509	92.1509	92.0489	92.1509	96.2887	99.8981	100	96.0334
RVA/Human-wt/MOZ/HCN1855/2017/G9P4	92.6606	92.0489	92.0489	91.947	92.0489	92.0489	92.0489	92.0489	92.0489	92.0489	92.0489	92.0489	91.947	92.0489	99.7938	96.0245	96.1264	99.5825	96.1264
RVA/Human-wt/MOZ/HGM1883/2018/G9P6	92.5586	91.947	91.947	91.8451	91.947	91.947	91.947	91.947	91.947	91.947	91.947	91.947	91.8451	91.947	96.0825	99.6942	99.7961	95.8246	99.7961	95.9225
RVA/Human-wt/MOZ/HCN1369/2017/G9P6	92.7625	92.1509	92.1509	92.0489	92.1509	92.1509	92.1509	92.1509	92.1509	92.1509	92.1509	92.1509	92.0489	92.1509	96.2887	99.8981	100	96.0334	100	96.1264	99.7961
RVA/Human-wt/MOZ/HCN1347/2016/G9P6	92.7625	92.1509	92.1509	92.0489	92.1509	92.1509	92.1509	92.1509	92.1509	92.1509	92.1509	92.1509	92.0489	92.1509	96.2887	99.8981	100	96.0334	100	96.1264	99.7961	100
RVA/Human-wt/MOZ/HCN1371/2017/G9P6	92.7625	92.1509	92.1509	92.0489	92.1509	92.1509	92.1509	92.1509	92.1509	92.1509	92.1509	92.1509	92.0489	92.1509	96.2887	99.8981	100	96.0334	100	96.1264	99.7961	100	100
RVA/Human-wt/MOZ/HCN1604/2017/G9P4	92.6606	92.0489	92.0489	91.947	92.0489	92.0489	92.0489	92.0489	92.0489	92.0489	92.0489	92.0489	91.947	92.0489	100	96.2283	96.3303	99.7912	96.3303	99.7961	96.1264	96.3303	96.3303	96.3303
RVA/Human-wt/MOZ/HGJM1782/2017/G9P6	92.7625	92.1509	92.1509	92.0489	92.1509	92.1509	92.1509	92.1509	92.1509	92.1509	92.1509	92.1509	92.0489	92.1509	96.0825	99.6942	99.7961	95.8246	99.7961	95.9225	99.5923	99.7961	99.7961	99.7961	96.1264
RVA/Human-wt/MOZ/HCN1600/2017/G9P4	92.6606	92.0489	92.0489	91.947	92.0489	92.0489	92.0489	92.0489	92.0489	92.0489	92.0489	92.0489	91.947	92.0489	100	96.2283	96.3303	99.7912	96.3303	99.7961	96.1264	96.3303	96.3303	96.3303	100	96.1264
RVA/Human-wt/MOZ/HGJM1647/2017/G9P4	92.4567	91.8451	91.8451	91.7431	91.8451	91.8451	91.8451	91.8451	91.8451	91.8451	91.8451	91.8451	91.7431	91.8451	99.7938	96.2283	96.3303	99.5825	96.3303	99.5923	96.1264	96.3303	96.3303	96.3303	99.7961	96.1264	99.7961
RVA/Human-wt/MOZ/HGQ1296/2016/G9P6	92.6606	92.0489	92.0489	91.947	92.0489	92.0489	92.0489	92.0489	92.0489	92.0489	92.0489	92.0489	91.947	92.0489	96.1856	99.7961	99.8981	95.929	99.8981	96.0245	99.6942	99.8981	99.8981	99.8981	96.2283	99.6942	96.2283	96.2283

## Sheet: G9 AA
	RVA/Human-wt/MOZ/HGJM0644/2015/G9P8	RVA/Human-wt/MOZ/HGM0353/2015/G9P8	RVA/Human-wt/MOZ/HGM0389/2015/G9P8	RVA/Human-wt/MOZ/HGJM0643/2015/G9P8	RVA/Human-wt/MOZ/HGJM0318/2015/G9P8	RVA/Human-wt/MOZ/HGM0322/2015/G9P8	RVA/Human-wt/MOZ/HGJM0334/2015/G9P8	RVA/Human-wt/MOZ/HGM0355/2015/G9P8	RVA/Human-wt/MOZ/HCN0370/2015/G9P8	RVA/Human-wt/MOZ/HGJM0385/2015/G9P8	RVA/Human-wt/MOZ/HGJM0407/2015/G9P8	RVA/Human-wt/MOZ/HGJM0413/2015/G9P8	RVA/Human-wt/MOZ/HGM0483/2015/G9P8	RVA/Human-wt/MOZ/HGJM0497/2015/G9P8	RVA/Human-wt/MOZ/HCN1604/2017/G9P4	RVA/Human-wt/MOZ/HGJM1782/2017/G9P6	RVA/Human-wt/MOZ/HCN1600/2017/G9P4	RVA/Human-wt/MOZ/HGJM1647/2017/G9P4	RVA/Human-wt/MOZ/HCN1855/2017/G9P4	RVA/Human-wt/MOZ/HGM1883/2018/G9P6	RVA/Human-wt/MOZ/HCN1369/2017/G9P6	RVA/Human-wt/MOZ/HCN1347/2016/G9P6	RVA/Human-wt/MOZ/HCN1371/2017/G9P6	RVA/Human-wt/MOZ/HCN1598/2017/G9P4	RVA/Human-wt/MOZ/HCN1597/2017/G9P6	RVA/Human-wt/MOZ/HCN1359/2016/G9P6	RVA/Human-wt/MOZ/HCN1595/2017/G9P4	RVA/Human-wt/MOZ/HCN1357/2016/G9P6	KP222830_RVA/Human-wt/MOZ/21155/2011/G9P8	KP222836_RVA/Human-wt/MOZ/21162/2011/G9P8
RVA/Human-wt/MOZ/HGJM0644/2015/G9P8
RVA/Human-wt/MOZ/HGM0353/2015/G9P8	98.7578
RVA/Human-wt/MOZ/HGM0389/2015/G9P8	98.7578	99.3827
RVA/Human-wt/MOZ/HGJM0643/2015/G9P8	98.7578	99.3827	99.3827
RVA/Human-wt/MOZ/HGJM0318/2015/G9P8	98.7578	100	99.3827	99.3827
RVA/Human-wt/MOZ/HGM0322/2015/G9P8	98.7578	100	99.3827	99.3827	100
RVA/Human-wt/MOZ/HGJM0334/2015/G9P8	99.0712	99.6923	99.6923	99.6923	99.6923	99.6923
RVA/Human-wt/MOZ/HGM0355/2015/G9P8	98.7578	100	99.3827	99.3827	100	100	99.6923
RVA/Human-wt/MOZ/HCN0370/2015/G9P8	98.7578	100	99.3827	99.3827	100	100	99.6923	100
RVA/Human-wt/MOZ/HGJM0385/2015/G9P8	98.7578	100	99.3827	99.3827	100	100	99.6923	100	100
RVA/Human-wt/MOZ/HGJM0407/2015/G9P8	98.7578	100	99.3827	99.3827	100	100	99.6923	100	100	100
RVA/Human-wt/MOZ/HGJM0413/2015/G9P8	98.7578	100	99.3827	99.3827	100	100	99.6923	100	100	100	100
RVA/Human-wt/MOZ/HGM0483/2015/G9P8	98.7578	99.3827	99.3827	99.3827	99.3827	99.3827	99.6923	99.3827	99.3827	99.3827	99.3827	99.3827
RVA/Human-wt/MOZ/HGJM0497/2015/G9P8	98.7578	99.3827	99.3827	100	99.3827	99.3827	99.6923	99.3827	99.3827	99.3827	99.3827	99.3827	99.3827
RVA/Human-wt/MOZ/HCN1604/2017/G9P4	95.8466	94.4984	94.4984	94.4984	94.4984	94.4984	94.8387	94.4984	94.4984	94.4984	94.4984	94.4984	94.4984	94.4984
RVA/Human-wt/MOZ/HGJM1782/2017/G9P6	95.8466	94.4984	94.4984	94.4984	94.4984	94.4984	94.8387	94.4984	94.4984	94.4984	94.4984	94.4984	94.4984	94.4984	96.5079
RVA/Human-wt/MOZ/HCN1600/2017/G9P4	95.8466	94.4984	94.4984	94.4984	94.4984	94.4984	94.8387	94.4984	94.4984	94.4984	94.4984	94.4984	94.4984	94.4984	100	96.5079
RVA/Human-wt/MOZ/HGJM1647/2017/G9P4	95.8466	94.4984	94.4984	94.4984	94.4984	94.4984	94.8387	94.4984	94.4984	94.4984	94.4984	94.4984	94.4984	94.4984	99.6923	96.8354	99.6923
RVA/Human-wt/MOZ/HCN1855/2017/G9P4	96.1783	94.8387	94.8387	94.8387	94.8387	94.8387	95.1768	94.8387	94.8387	94.8387	94.8387	94.8387	94.8387	94.8387	99.6923	96.1783	99.6923	99.3827
RVA/Human-wt/MOZ/HGM1883/2018/G9P6	95.5128	94.1558	94.1558	94.1558	94.1558	94.1558	94.4984	94.1558	94.1558	94.1558	94.1558	94.1558	94.1558	94.1558	96.1783	99.6923	96.1783	96.5079	95.8466
RVA/Human-wt/MOZ/HCN1369/2017/G9P6	95.8466	94.4984	94.4984	94.4984	94.4984	94.4984	94.8387	94.4984	94.4984	94.4984	94.4984	94.4984	94.4984	94.4984	96.5079	100	96.5079	96.8354	96.1783	99.6923
RVA/Human-wt/MOZ/HCN1347/2016/G9P6	95.8466	94.4984	94.4984	94.4984	94.4984	94.4984	94.8387	94.4984	94.4984	94.4984	94.4984	94.4984	94.4984	94.4984	96.5079	100	96.5079	96.8354	96.1783	99.6923	100
RVA/Human-wt/MOZ/HCN1371/2017/G9P6	95.8466	94.4984	94.4984	94.4984	94.4984	94.4984	94.8387	94.4984	94.4984	94.4984	94.4984	94.4984	94.4984	94.4984	96.5079	100	96.5079	96.8354	96.1783	99.6923	100	100
RVA/Human-wt/MOZ/HCN1598/2017/G9P4	95.8065	94.4444	94.4444	94.4444	94.4444	94.4444	94.7883	94.4444	94.4444	94.4444	94.4444	94.4444	94.4444	94.4444	100	96.4744	100	99.6894	99.6894	96.1415	96.4744	96.4744	96.4744
RVA/Human-wt/MOZ/HCN1597/2017/G9P6	95.5128	94.1558	94.1558	94.1558	94.1558	94.1558	94.4984	94.1558	94.1558	94.1558	94.1558	94.1558	94.1558	94.1558	96.1783	99.6923	96.1783	96.5079	95.8466	99.3827	99.6923	99.6923	99.6923	96.1415
RVA/Human-wt/MOZ/HCN1359/2016/G9P6	95.8466	94.4984	94.4984	94.4984	94.4984	94.4984	94.8387	94.4984	94.4984	94.4984	94.4984	94.4984	94.4984	94.4984	96.5079	100	96.5079	96.8354	96.1783	99.6923	100	100	100	96.4744	99.6923
RVA/Human-wt/MOZ/HCN1595/2017/G9P4	95.3947	94	94	94	94	94	94.3522	94	94	94	94	94	94	94	99.6845	96.0784	99.6845	99.3671	99.3671	95.7377	96.0784	96.0784	96.0784	99.6815	95.7377	96.0784
RVA/Human-wt/MOZ/HCN1357/2016/G9P6	95.8466	94.4984	94.4984	94.4984	94.4984	94.4984	94.8387	94.4984	94.4984	94.4984	94.4984	94.4984	94.4984	94.4984	96.5079	100	96.5079	96.8354	96.1783	99.6923	100	100	100	96.4744	99.6923	100	96.0784
KP222830_RVA/Human-wt/MOZ/21155/2011/G9P8	97.1609	95.8466	95.8466	95.8466	95.8466	95.8466	96.1783	95.8466	95.8466	95.8466	95.8466	95.8466	95.8466	95.8466	97.8056	97.8056	97.8056	97.8056	97.4843	97.4843	97.8056	97.8056	97.8056	98.1073	97.4843	97.8056	97.4194	97.8056
KP222836_RVA/Human-wt/MOZ/21162/2011/G9P8	96.5079	95.1768	95.1768	95.1768	95.1768	95.1768	95.5128	95.1768	95.1768	95.1768	95.1768	95.1768	95.1768	95.1768	97.1609	99.3827	97.1609	97.4843	96.8354	99.0712	99.3827	99.3827	99.3827	97.1338	99.0712	99.3827	96.7532	99.3827	98.4424

## Sheet: G3 NT VP7  
	RVA/Human-wt/MOZ/HGM2025/2017/G3P8	RVA/Human-wt/MOZ/HGM2187/2018/G3P8	RVA/Human-wt/MOZ/HGJM2122/2018/G3P8	RVA/Human-wt/MOZ/HGJM1696/2017/G3P4	RVA/Human-wt/MOZ/HGJM1768/2017/G3P4	RVA/Human-wt/MOZ/HGM1235/2016/G3P4	RVA/Human-wt/MOZ/HGJM1856/2018/G3P4	OQ398200.1_RVA/Human-wt/MOZ/MAN1811450.8/2021/G3P8	OQ398199.1_RVA/Human-wt/MOZ/MAN1811463.8/2021/G3P8	LC600847.1_RVA/Human-wt/KEN/KCH1187/2019/G3P8	LC477363.1_RVA/Human-wt/JPN/Tokyo17-21/2017/G3P8	MH182446.1_RVA/Human-wt/PAK663/2016/G3P4
RVA/Human-wt/MOZ/HGM2025/2017/G3P8
RVA/Human-wt/MOZ/HGM2187/2018/G3P8	99.8979
RVA/Human-wt/MOZ/HGJM2122/2018/G3P8	99.8979	99.7955
RVA/Human-wt/MOZ/HGJM1696/2017/G3P4	98.8551	98.9611	98.7491
RVA/Human-wt/MOZ/HGJM1768/2017/G3P4	98.9607	99.0664	98.8551	99.8979
RVA/Human-wt/MOZ/HGM1235/2016/G3P4	99.0664	99.1717	98.9611	99.7955	99.8979
RVA/Human-wt/MOZ/HGJM1856/2018/G3P4	98.7469	98.8535	98.6405	99.4853	99.5888	99.6922
OQ398200.1_RVA/Human-wt/MOZ/MAN1811450.8/2021/G3P8	98.852	98.9584	98.7458	98.5304	98.6374	98.7447	98.4203
OQ398199.1_RVA/Human-wt/MOZ/MAN1811463.8/2021/G3P8	98.852	98.9584	98.7458	98.5304	98.6374	98.7447	98.4203	100
LC600847.1_RVA/Human-wt/KEN/KCH1187/2019/G3P8	99.382	99.486	99.2779	98.8561	98.9616	99.0672	98.748	98.853	98.853
LC477363.1_RVA/Human-wt/JPN/Tokyo17-21/2017/G3P8	99.486	99.5895	99.5894	98.962	99.0672	99.1724	98.8545	98.9593	98.9593	99.4864
MH182446.1_RVA/Human-wt/PAK663/2016/G3P4	98.9611	99.0668	98.8556	99.4864	99.5897	99.6929	99.3817	98.638	98.638	98.962	99.0676

## Sheet: G3 AA VP7  
	RVA/Human-wt/MOZ/HGM2025/2017/G3P8	RVA/Human-wt/MOZ/HGM2187/2018/G3P8	RVA/Human-wt/MOZ/HGJM2122/2018/G3P8	RVA/Human-wt/MOZ/HGJM1696/2017/G3P4	RVA/Human-wt/MOZ/HGJM1768/2017/G3P4	RVA/Human-wt/MOZ/HGM1235/2016/G3P4	RVA/Human-wt/MOZ/HGJM1856/2018/G3P4	OQ398200.1_RVA/Human-wt/MOZ/MAN1811450.8/2021/G3P8	OQ398199.1_RVA/Human-wt/MOZ/MAN1811463.8/2021/G3P8	LC600847.1_RVA/Human-wt/KEN/KCH1187/2019/G3P8	LC477363.1_RVA/Human-wt/JPN/Tokyo17-21/2017/G3P8	MH182446.1_RVA/Human-wt/PAK663/2016/G3P4
RVA/Human-wt/MOZ/HGM2025/2017/G3P8
RVA/Human-wt/MOZ/HGM2187/2018/G3P8	100
RVA/Human-wt/MOZ/HGJM2122/2018/G3P8	100	100
RVA/Human-wt/MOZ/HGJM1696/2017/G3P4	98.1595	98.1595	98.1595
RVA/Human-wt/MOZ/HGJM1768/2017/G3P4	98.1595	98.1595	98.1595	100
RVA/Human-wt/MOZ/HGM1235/2016/G3P4	98.1595	98.1595	98.1595	100	100
RVA/Human-wt/MOZ/HGJM1856/2018/G3P4	97.8528	97.8528	97.8528	99.6933	99.6933	99.6933
OQ398200.1_RVA/Human-wt/MOZ/MAN1811450.8/2021/G3P8	98.4663	98.4663	98.4663	97.8528	97.8528	97.8528	97.546
OQ398199.1_RVA/Human-wt/MOZ/MAN1811463.8/2021/G3P8	98.4663	98.4663	98.4663	97.8528	97.8528	97.8528	97.546	100
LC600847.1_RVA/Human-wt/KEN/KCH1187/2019/G3P8	99.3865	99.3865	99.3865	98.773	98.773	98.773	98.4663	99.0798	99.0798
LC477363.1_RVA/Human-wt/JPN/Tokyo17-21/2017/G3P8	99.3865	99.3865	99.3865	98.773	98.773	98.773	98.4663	99.0798	99.0798	100
MH182446.1_RVA/Human-wt/PAK663/2016/G3P4	98.4663	98.4663	98.4663	99.6933	99.6933	99.6933	99.3865	98.1595	98.1595	99.0798	99.0798

## Sheet: P4  NT
	RVA/Human-wt/MOZ/HCN1598/2017/G9P4	RVA/Human-wt/MOZ/HGJM1696/2017/G3P4	RVA/Human-wt/MOZ/HGJM1856/2018/G3P4	RVA/Human-wt/MOZ/HGJM1768/2017/G3P4	RVA/Human-wt/MOZ/HGM1235/2016/G3P4	RVA/Human-wt/MOZ/HCN1595/2017/G9P4	RVA/Human-wt/MOZ/HCN1600/2017/G9P4	RVA/Human-wt/MOZ/HCN1855/2017/G9P4	RVA/Human-wt/MOZ/HCN1604/2017/G9P4	RVA/Human-wt/MOZ/HGJM1647/2017/G9P4
RVA/Human-wt/MOZ/HCN1598/2017/G9P4
RVA/Human-wt/MOZ/HGJM1696/2017/G3P4	100
RVA/Human-wt/MOZ/HGJM1856/2018/G3P4	99.7423	99.7423
RVA/Human-wt/MOZ/HGJM1768/2017/G3P4	99.7423	99.7423	99.8282
RVA/Human-wt/MOZ/HGM1235/2016/G3P4	96.8696	96.8696	97.0435	96.9565
RVA/Human-wt/MOZ/HCN1595/2017/G9P4	96.8643	96.8643	96.9502	96.8643	99.6522
RVA/Human-wt/MOZ/HCN1600/2017/G9P4	96.8643	96.8643	97.0361	96.9502	99.7391	99.8282
RVA/Human-wt/MOZ/HCN1855/2017/G9P4	96.7156	96.7156	96.8885	96.8021	99.6084	99.6975	99.7839
RVA/Human-wt/MOZ/HCN1604/2017/G9P4	96.7156	96.7156	96.8885	96.8021	99.6084	99.6975	99.7839	100
RVA/Human-wt/MOZ/HGJM1647/2017/G9P4	97.2739	97.2739	97.447	97.3605	99.391	99.2211	99.3077	99.1728	99.1728

## Sheet: P4 AA
	RVA/Human-wt/MOZ/HCN1598/2017/G9P4	RVA/Human-wt/MOZ/HGJM1696/2017/G3P4	RVA/Human-wt/MOZ/HGJM1856/2018/G3P4	RVA/Human-wt/MOZ/HGJM1768/2017/G3P4	RVA/Human-wt/MOZ/HGM1235/2016/G3P4	RVA/Human-wt/MOZ/HCN1595/2017/G9P4	RVA/Human-wt/MOZ/HCN1600/2017/G9P4	RVA/Human-wt/MOZ/HCN1855/2017/G9P4	RVA/Human-wt/MOZ/HCN1604/2017/G9P4	RVA/Human-wt/MOZ/HGJM1647/2017/G9P4
RVA/Human-wt/MOZ/HCN1598/2017/G9P4
RVA/Human-wt/MOZ/HGJM1696/2017/G3P4	100
RVA/Human-wt/MOZ/HGJM1856/2018/G3P4	99.61	99.61
RVA/Human-wt/MOZ/HGJM1768/2017/G3P4	99.61	99.61	99.74
RVA/Human-wt/MOZ/HGM1235/2016/G3P4	98.83	98.83	98.96	98.96
RVA/Human-wt/MOZ/HCN1595/2017/G9P4	98.84	98.84	98.71	98.71	99.74
RVA/Human-wt/MOZ/HCN1600/2017/G9P4	98.84	98.84	98.97	98.97	100	99.74
RVA/Human-wt/MOZ/HCN1855/2017/G9P4	98.83	98.83	98.96	98.96	100	99.74	100
RVA/Human-wt/MOZ/HCN1604/2017/G9P4	98.83	98.83	98.96	98.96	100	99.74	100	100
RVA/Human-wt/MOZ/HGJM1647/2017/G9P4	98.96	98.96	99.09	99.09	99.74	99.48	99.74	99.74	99.74

## Sheet: NT VP6 I2
	RVA/Human-wt/MOZ/HGQ1296/2016/G9P6	RVA/Human-wt/MOZ/HGJM1782/2017/G9P6	RVA/Human-wt/MOZ/HGM1883/2018/G9P6	RVA/Human-wt/MOZ/HCN1347/2016/G9P6	RVA/Human-wt/MOZ/HCN1359/2016/G9P6	RVA/Human-wt/MOZ/HCN1357/2016/G9P6	RVA/Human-wt/MOZ/HCN1369/2017/G9P6	RVA/Human-wt/MOZ/HCN1371/2017/G9P6	RVA/Human-wt/MOZ/HCN1597/2017/G9P6	RVA/Human-wt/MOZ/HCN1598/2017/G9P4	RVA/Human-wt/MOZ/HCN1855/2017/G9P4	RVA/Human-wt/MOZ/HGJM1647/2017/G9P4	RVA/Human-wt/MOZ/HCN1600/2017/G9P4	RVA/Human-wt/MOZ/HCN1604/2017/G9P4	RVA/Human-wt/MOZ/HCN1595/2017/G9P4	JN831224.1_RVA/Cow-wt/ZAF/1604/2007/G8P1	KJ752065.1_RVA/Cow-wt/ZAF/MRC-DPRU3010/2009/G6P5	FJ495131.1_RVA/Antelope-wt/ZAF/RC-18-08/G6P14	MW771164.1_RVA/Cow-wt/MOZ/MPT-307/2016/G10P11	MW771153.1_RVA/Cow-wt/MOZ/MPT-93/2016/G10P11	MG926770.1_RVA/Human-wt/MOZ/0060b/2012/G12P8P14
RVA/Human-wt/MOZ/HGQ1296/2016/G9P6
RVA/Human-wt/MOZ/HGJM1782/2017/G9P6	98.0737
RVA/Human-wt/MOZ/HGM1883/2018/G9P6	93.0486	92.3786
RVA/Human-wt/MOZ/HCN1347/2016/G9P6	93.1323	92.4623	99.9162
RVA/Human-wt/MOZ/HCN1359/2016/G9P6	93.1323	92.4623	99.9162	100
RVA/Human-wt/MOZ/HCN1357/2016/G9P6	93.1323	92.4623	99.9162	100	100
RVA/Human-wt/MOZ/HCN1369/2017/G9P6	93.1323	92.4623	99.9162	100	100	100
RVA/Human-wt/MOZ/HCN1371/2017/G9P6	93.2161	92.5461	99.8325	99.9162	99.9162	99.9162	99.9162
RVA/Human-wt/MOZ/HCN1597/2017/G9P6	93.1323	92.4623	99.8325	99.9162	99.9162	99.9162	99.9162	99.8325
RVA/Human-wt/MOZ/HCN1598/2017/G9P4	98.8136	97.7119	92.8814	92.9661	92.9661	92.9661	92.9661	93.0508	92.9661
RVA/Human-wt/MOZ/HCN1855/2017/G9P4	98.9112	97.8224	93.0486	93.1323	93.1323	93.1323	93.1323	93.2161	93.1323	99.9153
RVA/Human-wt/MOZ/HGJM1647/2017/G9P4	98.9112	97.8224	93.0486	93.1323	93.1323	93.1323	93.1323	93.2161	93.1323	99.9153	100
RVA/Human-wt/MOZ/HCN1600/2017/G9P4	98.9112	97.8224	93.0486	93.1323	93.1323	93.1323	93.1323	93.2161	93.1323	99.9153	100	100
RVA/Human-wt/MOZ/HCN1604/2017/G9P4	98.9112	97.8224	93.0486	93.1323	93.1323	93.1323	93.1323	93.2161	93.1323	99.9153	100	100	100
RVA/Human-wt/MOZ/HCN1595/2017/G9P4	98.66	97.5712	92.7973	92.8811	92.8811	92.8811	92.8811	92.9648	92.8811	99.661	99.7487	99.7487	99.7487	99.7487
JN831224.1_RVA/Cow-wt/ZAF/1604/2007/G8P1	93.2998	92.7973	98.0737	98.1575	98.1575	98.1575	98.1575	98.0737	98.0737	93.1356	93.2998	93.2998	93.2998	93.2998	93.0486
KJ752065.1_RVA/Cow-wt/ZAF/MRC-DPRU3010/2009/G6P5	93.2998	92.7973	98.66	98.7437	98.7437	98.7437	98.7437	98.66	98.66	93.1356	93.2998	93.2998	93.2998	93.2998	93.0486	98.7437
FJ495131.1_RVA/Antelope-wt/ZAF/RC-18-08/G6P14	93.4673	92.9648	98.7437	98.8275	98.8275	98.8275	98.8275	98.7437	98.7437	93.3051	93.4673	93.4673	93.4673	93.4673	93.2161	98.7437	99.4137
MW771164.1_RVA/Cow-wt/MOZ/MPT-307/2016/G10P11	92.5461	91.876	94.7236	94.8074	94.8074	94.8074	94.8074	94.8911	94.7236	92.4576	92.4623	92.4623	92.4623	92.4623	92.2111	94.8911	94.8074	95.2261
MW771153.1_RVA/Cow-wt/MOZ/MPT-93/2016/G10P11	92.8811	92.2111	94.8911	94.8074	94.8074	94.8074	94.8074	94.8911	94.7236	92.9661	93.0486	93.0486	93.0486	93.0486	92.9648	94.7236	94.7236	94.8911	94.4724
MG926770.1_RVA/Human-wt/MOZ/0060b/2012/G12P8P14	93.3836	92.7136	96.6499	96.7337	96.7337	96.7337	96.7337	96.8174	96.6499	93.0508	93.2161	93.2161	93.2161	93.2161	92.9648	97.4037	97.1524	97.3199	94.3049	94.6399

## Sheet: AA VP6 I2
	RVA/Human-wt/MOZ/HGQ1296/2016/G9P6	RVA/Human-wt/MOZ/HGJM1782/2017/G9P6	RVA/Human-wt/MOZ/HGM1883/2018/G9P6	RVA/Human-wt/MOZ/HCN1347/2016/G9P6	RVA/Human-wt/MOZ/HCN1359/2016/G9P6	RVA/Human-wt/MOZ/HCN1357/2016/G9P6	RVA/Human-wt/MOZ/HCN1369/2017/G9P6	RVA/Human-wt/MOZ/HCN1371/2017/G9P6	RVA/Human-wt/MOZ/HCN1597/2017/G9P6	RVA/Human-wt/MOZ/HCN1598/2017/G9P4	RVA/Human-wt/MOZ/HCN1855/2017/G9P4	RVA/Human-wt/MOZ/HGJM1647/2017/G9P4	RVA/Human-wt/MOZ/HCN1600/2017/G9P4	RVA/Human-wt/MOZ/HCN1604/2017/G9P4	RVA/Human-wt/MOZ/HCN1595/2017/G9P4	JN831224.1_RVA/Cow-wt/ZAF/1604/2007/G8P1	KJ752065.1_RVA/Cow-wt/ZAF/MRC-DPRU3010/2009/G6P5	FJ495131.1_RVA/Antelope-wt/ZAF/RC-18-08/G6P14	MW771164.1_RVA/Cow-wt/MOZ/MPT-307/2016/G10P11	MW771153.1_RVA/Cow-wt/MOZ/MPT-93/2016/G10P11	MG926770.1_RVA/Human-wt/MOZ/0060b/2012/G12P8P14
RVA/Human-wt/MOZ/HGQ1296/2016/G9P6
RVA/Human-wt/MOZ/HGJM1782/2017/G9P6	99.2443
RVA/Human-wt/MOZ/HGM1883/2018/G9P6	100	99.2443
RVA/Human-wt/MOZ/HCN1347/2016/G9P6	100	99.2443	100
RVA/Human-wt/MOZ/HCN1359/2016/G9P6	100	99.2443	100	100
RVA/Human-wt/MOZ/HCN1357/2016/G9P6	100	99.2443	100	100	100
RVA/Human-wt/MOZ/HCN1369/2017/G9P6	100	99.2443	100	100	100	100
RVA/Human-wt/MOZ/HCN1371/2017/G9P6	100	99.2443	100	100	100	100	100
RVA/Human-wt/MOZ/HCN1597/2017/G9P6	100	99.2443	100	100	100	100	100	100
RVA/Human-wt/MOZ/HCN1598/2017/G9P4	99.7449	99.4898	99.7449	99.7449	99.7449	99.7449	99.7449	99.7449	99.7449
RVA/Human-wt/MOZ/HCN1855/2017/G9P4	99.7481	99.4962	99.7481	99.7481	99.7481	99.7481	99.7481	99.7481	99.7481
RVA/Human-wt/MOZ/HGJM1647/2017/G9P4	99.7481	99.4962	99.7481	99.7481	99.7481	99.7481	99.7481	99.7481	99.7481
RVA/Human-wt/MOZ/HCN1600/2017/G9P4	99.7481	99.4962	99.7481	99.7481	99.7481	99.7481	99.7481	99.7481	99.7481	100
RVA/Human-wt/MOZ/HCN1604/2017/G9P4	99.7481	99.4962	99.7481	99.7481	99.7481	99.7481	99.7481	99.7481	99.7481	100	100
RVA/Human-wt/MOZ/HCN1595/2017/G9P4	99.4962	99.2443	99.4962	99.4962	99.4962	99.4962	99.4962	99.4962	99.4962	99.7449	99.7481	99.7481	99.7481	99.7481
JN831224.1_RVA/Cow-wt/ZAF/1604/2007/G8P1	100	99.2443	100	100	100	100	100	100	100	99.7449	99.7481	99.7481	99.7481	99.7481	99.4962
KJ752065.1_RVA/Cow-wt/ZAF/MRC-DPRU3010/2009/G6P5	99.7481	98.9924	99.7481	99.7481	99.7481	99.7481	99.7481	99.7481	99.7481	99.4898	99.4962	99.4962	99.4962	99.4962	99.2443	99.7481
FJ495131.1_RVA/Antelope-wt/ZAF/RC-18-08/G6P14	100	99.2443	100	100	100	100	100	100	100	99.7449	99.7481	99.7481	99.7481	99.7481	99.4962	100	99.7481
MW771164.1_RVA/Cow-wt/MOZ/MPT-307/2016/G10P11	99.4962	98.7406	99.4962	99.4962	99.4962	99.4962	99.4962	99.4962	99.4962	99.2347	99.2443	99.2443	99.2443	99.2443	98.9924	99.4962	99.2443	99.4962
MW771153.1_RVA/Cow-wt/MOZ/MPT-93/2016/G10P11	99.7481	98.9924	99.7481	99.7481	99.7481	99.7481	99.7481	99.7481	99.7481	99.4898	99.4962	99.4962	99.4962	99.4962	99.2443	99.7481	99.4962	99.7481	99.2443
MG926770.1_RVA/Human-wt/MOZ/0060b/2012/G12P8P14	100	99.2443	100	100	100	100	100	100	100	99.7449	99.7481	99.7481	99.7481	99.7481	99.4962	100	99.7481	100	99.4962	99.7481

## Sheet: NT NSP1
	RVA/Human-wt/MOZ/HJM492/2015/G2P4	RVA/Human-wt/MOZ/HGQ561/2015/G2P6	RVA/Human-wt/MOZ/HCN0738/2015/G2P6	RVA/Human-wt/MOZ/HGQ1104/2016/G2P6	RVA/Human-wt/MOZ/HGQ1141/2016/G2P4	RVA/Human-wt/MOZ/HPQ1208/2016/G2P6	RVA/Human-wt/MOZ/HCN1284/2016/G2P6	RVA/Human-wt/MOZ/HCN1313/2016/G2P6	RVA/Human-wt/MOZ/HCN1328/2016/G2P6	RVA/Human-wt/MOZ/0440/2013/G2P4	RVA/Human-wt/MOZ/HCN1595/2017/G9P4	RVA/Human-wt/MOZ/HCN1597/2017/G9P6	RVA/Human-wt/MOZ/HCN1598/2017/G9P4	RVA/Human-wt/MOZ/HCN1600/2017/G9P4	RVA/Human-wt/MOZ/HCN1604/2017/G9P4	RVA/Human-wt/MOZ/HGJM1647/2017/G9P4	RVA/Human-wt/MOZ/HGJM1782/2017/G9P6	RVA/Human-wt/MOZ/HCN1855/2017/G9P4	RVA/Human-wt/MOZ/HGM1883/2018/G9P6	RVA/Human-wt/MOZ/HGQ1296/2016/G9P6	RVA/Human-wt/MOZ/HCN1347/2016/G9P6	RVA/Human-wt/MOZ/HCN1357/2016/G9P6	RVA/Human-wt/MOZ/HCN1359/2016/G9P6	RVA/Human-wt/MOZ/HCN1369/2017/G9P6	RVA/Human-wt/MOZ/HCN1371/2017/G9P6	RVA/Human-wt/MOZ/HGM1235/2016/G3P4	RVA/Human-wt/MOZ/HGJM1696/2017/G3P4	RVA/Human-wt/MOZ/HGJM1768/2017/G3P4	RVA/Human-wt/MOZ/HGJM1856/2018/G3P4	RVA/Human-wt/MOZ/0043/2012/G2P4	RVA/Human-wt/MOZ/0045/2012/G8P4	RVA/Human-wt/MOZ/0052/2012/G8P4	RVA/Human-wt/MOZ/0126/2013/G2P4	RVA/Human-wt/MOZ/0144/2013/G2P4	RVA/Human-wt/MOZ/0257/2012/G8P4	RVA/Human-wt/MOZ/0308/2012/G2P4	RVA/Human-wt/MOZ/0314/2012/G8P4	KP007176.1_RVA/Human-wt/PHI/TGO12-007/2012/G2P4	MN066902.1_RVA/Human-wt/IND/CMC_00017/2011/GXPX	MT767401.1_RVA/Human-xx/RUS/Moscow-714/2014	MG181915.1RVA/Human-wt/MWI/BID15V/2012/G2P4	LC227881.1_RVA/Human-wt/IND/Kol-041/2012/G9P4	MN066997.1_RVA/Human-wt/IND/CMC_00041/2012/G9PX	MH182451.1_RVA/Human-wt/PAK663/2016/G3P4	MH182448.1_RVA/Human-wt/PAK419/2016/G3P4
RVA/Human-wt/MOZ/HJM492/2015/G2P4
RVA/Human-wt/MOZ/HGQ561/2015/G2P6	96.5777
RVA/Human-wt/MOZ/HCN0738/2015/G2P6	96.5777	100
RVA/Human-wt/MOZ/HGQ1104/2016/G2P6	96.0301	99.1102	99.1102
RVA/Human-wt/MOZ/HGQ1141/2016/G2P4	99.5893	96.3039	96.3039	95.7563
RVA/Human-wt/MOZ/HPQ1208/2016/G2P6	99.8631	96.5777	96.5777	96.0301	99.5893
RVA/Human-wt/MOZ/HCN1284/2016/G2P6	96.4408	99.7262	99.7262	98.8364	96.167	96.4408
RVA/Human-wt/MOZ/HCN1313/2016/G2P6	96.2355	99.5209	99.5209	98.6311	95.9617	96.2355	99.7947
RVA/Human-wt/MOZ/HCN1328/2016/G2P6	96.4408	99.7262	99.7262	98.8364	96.167	96.4408	99.4524	99.2471
RVA/Human-wt/MOZ/0440/2013/G2P4	99.8631	96.5777	96.5777	96.0301	99.5893	99.8631	96.4408	96.2355	96.4408
RVA/Human-wt/MOZ/HCN1595/2017/G9P4	97.2583	95.8874	95.8874	95.5988	97.0418	97.2583	95.7431	95.5267	95.8153	97.2583
RVA/Human-wt/MOZ/HCN1597/2017/G9P6	99.4524	96.167	96.167	95.6194	99.1786	99.4524	96.0301	95.8248	96.0301	99.4524	96.8254
RVA/Human-wt/MOZ/HCN1598/2017/G9P4	99.6469	96.3983	96.3983	95.8333	99.3644	99.6469	96.2571	96.0452	96.3277	99.6469	97.0418	99.6469
RVA/Human-wt/MOZ/HCN1600/2017/G9P4	99.6559	96.3524	96.3524	95.8018	99.3806	99.6559	96.2147	96.0083	96.2147	99.6559	97.0418	99.6559	99.8588
RVA/Human-wt/MOZ/HCN1604/2017/G9P4	99.6578	96.3723	96.3723	95.8248	99.384	99.6578	96.2355	96.0301	96.2355	99.6578	97.0418	99.6578	99.8588	100
RVA/Human-wt/MOZ/HGJM1647/2017/G9P4	99.5839	96.2552	96.2552	95.7004	99.3065	99.5839	96.1165	95.9085	96.1859	99.5839	96.9697	99.5839	99.7881	99.9307	99.9307
RVA/Human-wt/MOZ/HGJM1782/2017/G9P6	96.9199	95.3457	95.3457	94.7981	96.6461	96.9199	95.2088	95.0034	95.2088	96.9199	96.176	96.5092	96.6102	96.6965	96.7146	96.6019
RVA/Human-wt/MOZ/HCN1855/2017/G9P4	99.4524	96.167	96.167	95.6194	99.1786	99.4524	96.0301	95.8248	96.0301	99.4524	96.8254	99.4524	99.6469	99.7935	99.7947	99.7226	96.5092
RVA/Human-wt/MOZ/HGM1883/2018/G9P6	99.5893	96.3039	96.3039	95.7563	99.3155	99.5893	96.167	95.9617	96.167	99.5893	96.9697	99.7262	99.7881	99.7935	99.7947	99.7226	96.6461	99.5893
RVA/Human-wt/MOZ/HGQ1296/2016/G9P6	99.7935	96.49	96.49	95.9394	99.5182	99.7935	96.3524	96.1459	96.3524	99.7935	97.1861	99.6559	99.8588	99.8624	99.8624	99.792	96.8341	99.6559	99.7935
RVA/Human-wt/MOZ/HCN1347/2016/G9P6	99.6578	96.3723	96.3723	95.8248	99.384	99.6578	96.2355	96.0301	96.2355	99.6578	97.0418	99.7947	99.8588	99.8624	99.8631	99.792	96.7146	99.6578	99.9316	99.8624
RVA/Human-wt/MOZ/HCN1357/2016/G9P6	99.6578	96.3723	96.3723	95.8248	99.384	99.6578	96.2355	96.0301	96.2355	99.6578	97.0418	99.7947	99.8588	99.8624	99.8631	99.792	96.7146	99.6578	99.9316	99.8624	100
RVA/Human-wt/MOZ/HCN1359/2016/G9P6	99.6578	96.3723	96.3723	95.8248	99.384	99.6578	96.2355	96.0301	96.2355	99.6578	97.0418	99.7947	99.8588	99.8624	99.8631	99.792	96.7146	99.6578	99.9316	99.8624	100	100
RVA/Human-wt/MOZ/HCN1369/2017/G9P6	99.6578	96.3723	96.3723	95.8248	99.384	99.6578	96.2355	96.0301	96.2355	99.6578	97.0418	99.7947	99.8588	99.8624	99.8631	99.792	96.7146	99.6578	99.9316	99.8624	100	100	100
RVA/Human-wt/MOZ/HCN1371/2017/G9P6	99.5893	96.3039	96.3039	95.7563	99.3155	99.5893	96.167	95.9617	96.167	99.5893	96.9697	99.7262	99.7881	99.7935	99.7947	99.7226	96.6461	99.5893	99.8631	99.7935	99.9316	99.9316	99.9316	99.9316
RVA/Human-wt/MOZ/HGM1235/2016/G3P4	97.0568	95.4825	95.4825	94.935	96.783	97.0568	95.3457	95.1403	95.3457	97.0568	96.3203	96.6461	96.7514	96.8341	96.8515	96.7406	99.7262	96.6461	96.783	96.9718	96.8515	96.8515	96.8515	96.8515	96.783
RVA/Human-wt/MOZ/HGJM1696/2017/G3P4	97.0568	95.4825	95.4825	94.935	96.783	97.0568	95.3457	95.1403	95.3457	97.0568	96.3203	96.6461	96.7514	96.8341	96.8515	96.7406	99.7262	96.6461	96.783	96.9718	96.8515	96.8515	96.8515	96.8515	96.783	99.8631
RVA/Human-wt/MOZ/HGJM1768/2017/G3P4	97.0568	95.4825	95.4825	94.935	96.783	97.0568	95.3457	95.1403	95.3457	97.0568	96.3203	96.6461	96.7514	96.8341	96.8515	96.7406	99.7262	96.6461	96.783	96.9718	96.8515	96.8515	96.8515	96.8515	96.783	99.8631	100
RVA/Human-wt/MOZ/HGJM1856/2018/G3P4	96.9199	95.3457	95.3457	94.7981	96.6461	96.9199	95.2088	95.0034	95.2088	96.9199	96.176	96.5092	96.6102	96.6965	96.7146	96.6019	99.8631	96.5092	96.6461	96.8341	96.7146	96.7146	96.7146	96.7146	96.6461	99.5893	99.5893	99.5893
RVA/Human-wt/MOZ/0043/2012/G2P4	96.2043	96.8254	96.8254	96.4113	95.9282	96.2043	96.6184	96.4113	96.8944	96.2043	95.5267	95.9282	96.0452	96.1353	96.1353	96.0472	94.962	96.0663	96.0663	96.2733	96.1353	96.1353	96.1353	96.1353	96.2043	95.1001	95.1001	95.1001	94.962
RVA/Human-wt/MOZ/0045/2012/G8P4	96.2355	96.9199	96.9199	96.5092	95.9617	96.2355	96.783	96.5777	96.783	96.2355	95.5988	95.9617	96.1158	96.1459	96.167	96.0472	95.0034	96.0986	96.0986	96.2836	96.167	96.167	96.167	96.167	96.2355	95.1403	95.1403	95.1403	95.0034	99.1718
RVA/Human-wt/MOZ/0052/2012/G8P4	96.1459	96.8341	96.8341	96.4212	95.8706	96.1459	96.6965	96.49	96.6965	96.1459	95.5267	95.8706	96.0452	96.0771	96.0771	95.9778	94.9071	95.8706	96.0083	96.2147	96.0771	96.0771	96.0771	96.0771	96.1459	95.0447	95.0447	95.0447	94.9071	98.1366	98.6235
RVA/Human-wt/MOZ/0126/2013/G2P4	99.9316	96.6461	96.6461	96.0986	99.6578	99.9316	96.5092	96.3039	96.5092	99.9316	97.3304	99.5209	99.7175	99.7247	99.7262	99.6533	96.9884	99.5209	99.6578	99.8624	99.7262	99.7262	99.7262	99.7262	99.6578	97.1253	97.1253	97.1253	96.9884	96.2733	96.3039	96.2147
RVA/Human-wt/MOZ/0144/2013/G2P4	99.9286	96.6453	96.6453	96.1456	99.7145	99.9286	96.5025	96.2884	96.5739	99.9286	97.3304	99.5004	99.7145	99.7145	99.7145	99.6431	96.8594	99.5004	99.6431	99.8572	99.7145	99.7145	99.7145	99.7145	99.6431	97.0021	97.0021	97.0021	96.8594	96.217	96.2884	96.1456	100
RVA/Human-wt/MOZ/0257/2012/G8P4	95.8162	96.6392	96.6392	96.2277	95.5418	95.8162	96.5021	96.2963	96.5021	95.8162	95.1659	95.5418	95.6921	95.733	95.7476	95.6311	94.5816	95.679	95.679	95.8706	95.7476	95.7476	95.7476	95.7476	95.8162	94.7188	94.7188	94.7188	94.5816	99.0338	99.0398	98.0041	95.8848	95.8601
RVA/Human-wt/MOZ/0308/2012/G2P4	96.3039	96.9199	96.9199	96.5092	96.0301	96.3039	96.7146	96.5092	96.9199	96.3039	95.5988	96.0301	96.1158	96.2147	96.2355	96.1165	95.0719	96.167	96.167	96.3524	96.2355	96.2355	96.2355	96.2355	96.3039	95.2088	95.2088	95.2088	95.0719	99.931	99.2471	98.2106	96.3723	96.2884	99.1084
RVA/Human-wt/MOZ/0314/2012/G8P4	95.7447	96.5683	96.5683	96.1565	95.4701	95.7447	96.431	96.2251	96.431	95.7447	95.0938	95.4701	95.6215	95.6641	95.676	95.5617	94.5093	95.6074	95.6074	95.8018	95.676	95.676	95.676	95.676	95.7447	94.6465	94.6465	94.6465	94.5093	98.9648	98.9705	97.9353	95.8133	95.7887	99.9314	99.0391
KP007176.1_RVA/Human-wt/PHI/TGO12-007/2012/G2P4	99.1102	96.6461	96.6461	96.0986	98.8364	99.1102	96.5092	96.3039	96.5092	99.1102	97.3304	98.6995	98.8701	98.8988	98.9049	98.8211	97.1253	98.6995	98.8364	99.0365	98.9049	98.9049	98.9049	98.9049	98.8364	97.2621	97.2621	97.2621	97.1253	96.3423	96.3723	96.2836	99.1786	99.1435	95.9534	96.4408	95.8819
MN066902.1_RVA/Human-wt/IND/CMC_00017/2011/GXPX	99.4524	96.8515	96.8515	96.3039	99.1786	99.4524	96.7146	96.5092	96.7146	99.4524	97.5469	99.0418	99.2232	99.2429	99.2471	99.1678	97.3306	99.0418	99.1786	99.3806	99.2471	99.2471	99.2471	99.2471	99.1786	97.4675	97.4675	97.4675	97.3306	96.4803	96.5092	96.4212	99.5209	99.5004	96.0905	96.5777	96.0192	99.5209
MT767401.1_RVA/Human-xx/RUS/Moscow-714/2014	99.1102	96.6461	96.6461	96.0986	98.8364	99.1102	96.5092	96.3039	96.5092	99.1102	97.4747	98.6995	98.8701	98.8988	98.9049	98.8211	97.2621	98.6995	98.8364	99.0365	98.9049	98.9049	98.9049	98.9049	98.8364	97.399	97.399	97.399	97.2621	96.2733	96.3039	96.2147	99.1786	99.1435	95.8848	96.3723	95.8133	99.1786	99.6578
MG181915.1RVA/Human-wt/MWI/BID15V/2012/G2P4	98.6995	96.9884	96.9884	96.4408	98.4257	98.6995	96.8515	96.6461	96.8515	98.6995	97.7633	98.2888	98.4463	98.4859	98.4942	98.405	97.6728	98.2888	98.4257	98.6235	98.4942	98.4942	98.4942	98.4942	98.4257	97.8097	97.8097	97.8097	97.6728	96.6184	96.783	96.5588	98.768	98.7152	96.2277	96.7146	96.1565	98.9049	99.1102	98.9049
LC227881.1_RVA/Human-wt/IND/Kol-041/2012/G9P4	97.8097	96.5092	96.5092	96.0986	97.5359	97.8097	96.3723	96.167	96.3723	97.8097	99.2785	97.399	97.5989	97.66	97.6044	97.5728	96.9199	97.399	97.5359	97.7977	97.6044	97.6044	97.6044	97.6044	97.5359	97.0568	97.0568	97.0568	96.9199	96.2043	96.167	96.1459	97.8782	97.93	95.7476	96.2355	95.676	98.0151	98.2204	98.152	98.4257
MN066997.1_RVA/Human-wt/IND/CMC_00041/2012/G9PX	97.7413	96.4408	96.4408	96.0301	97.4675	97.7413	96.3039	96.0986	96.3039	97.7413	99.2063	97.3306	97.5282	97.5912	97.5359	97.5035	96.8515	97.3306	97.4675	97.7288	97.5359	97.5359	97.5359	97.5359	97.4675	96.9884	96.9884	96.9884	96.8515	96.1353	96.0986	96.0771	97.8097	97.8587	95.679	96.167	95.6074	97.9466	98.152	98.0835	98.3573	99.9316
MH182451.1_RVA/Human-wt/PAK663/2016/G3P4	97.2621	95.6879	95.6879	95.1403	96.9884	97.2621	95.551	95.3457	95.551	97.2621	96.5368	96.8515	96.9633	97.0406	97.0568	96.9487	99.5209	96.8515	96.9884	97.1783	97.0568	97.0568	97.0568	97.0568	96.9884	99.6578	99.6578	99.6578	99.384	95.3071	95.3457	95.2512	97.3306	97.2163	94.9246	95.4141	94.8524	97.4675	97.6728	97.6044	98.0151	97.2621	97.1937
MH182448.1_RVA/Human-wt/PAK419/2016/G3P4	97.1937	95.6194	95.6194	95.0719	96.9199	97.1937	95.4825	95.2772	95.4825	97.1937	96.4646	96.9199	96.8927	96.9718	96.9884	96.8793	99.3155	96.783	97.0568	97.1094	97.1253	97.1253	97.1253	97.1253	97.0568	99.4524	99.4524	99.4524	99.1786	95.2381	95.2772	95.1824	97.2621	97.1449	94.856	95.3457	94.7838	97.399	97.6044	97.5359	97.9466	97.1937	97.1253	99.6578

## Sheet: AA VP1
	RVA/Human-wt/MOZ/HCN0738/2015/G2P6	RVA/Human-wt/MOZ/HCN1284/2016/G2P6	RVA/Human-wt/MOZ/HCN1313/2016/G2P6	RVA/Human-wt/MOZ/HCN1328/2016/G2P6	RVA/Human-wt/MOZ/HGQ1104/2016/G2P6	RVA/Human-wt/MOZ/HGQ1141/2016/G2P6	RVA/Human-wt/MOZ/HGQ561/2015/G2P6	RVA/Human-wt/MOZ/HJM492/2015/G2P4	RVA/Human-wt/MOZ/HPQ1208/2016/G2P6	RVA/Human-wt/ZAF/UFS-NGS-MRC-DPRU1973/2008/G1P8	RVA/Human-wt/MOZ/HGJM1696/2017/G3P4	RVA/Human-wt/MOZ/HGJM1768/2017/G3P4	RVA/Human-wt/MOZ/HGJM1856/2018/G3P4	RVA/Human-wt/MOZ/HGM1235/2016/G3P4	RVA/Human-wt/MOZ/HCN1855/2017/G9P4	RVA/Human-wt/MOZ/HCN1357/2016/G9P6	RVA/Human-wt/MOZ/HCN1359/2016/G9P6	RVA/Human-wt/MOZ/HCN1369/2017/G9P6	RVA/Human-wt/MOZ/HCN1371/2017/G9P6	RVA/Human-wt/MOZ/HCN1595/2017/G9P4	RVA/Human-wt/MOZ/HCN1597/2017/G9P6	RVA/Human-wt/MOZ/HCN1598/2017/G9P4	RVA/Human-wt/MOZ/HCN1600/2017/G9P4	RVA/Human-wt/MOZ/HCN1604/2017/G9P4	RVA/Human-wt/MOZ/HGJM1647/2017/G9P4	RVA/Human-wt/MOZ/HGJM1782/2017/G9P6	RVA/Human-wt/MOZ/HGQ1296/2016/G9P6	RVA/Human-wt/MOZ/HGM1883/2018/G9P6	RVA/Human-wt/MOZ/HCN1347/2016/G9P6	RVA/Human-wt/MOZ/0043/2012/G2P4	RVA/Human-wt/MOZ/0044/2012/G8P4	RVA/Human-wt/MOZ/0045/2012/G8P4	RVA/Human-wt/MOZ/0052/2012/G8P4	RVA/Human-wt/MOZ/0126/2013/G2P4	RVA/Human-wt/MOZ/0144/2013/G2P4	RVA/Human-wt/MOZ/0257/2012/G8P4	RVA/Human-wt/MOZ/0308/2012/G2P4	RVA/Human-wt/MOZ/0314/2012/G8P4	RVA/Human-wt/MOZ/0440/2013/G2P4	KJ753821.1_RVA/Human-wt/ZWE/MRC-DPRU1158/XXXX/G2G9P6	MZ096966.1RVA/Human-wt/KEN/KLF1033/2018/G2P4	KJ753807.1_RVA/Human-wt/ZAF/MRC-DPRU2716/2008/G8P4P8	KF636307.1_RVA/Human-wt/ZMB/MRC-DPRU3463/2009/G8P4	KP752906.1_RVA/Cow-wt/ZAF/MRC-DPRU457/2009/G10P11
RVA/Human-wt/MOZ/HCN0738/2015/G2P6
RVA/Human-wt/MOZ/HCN1284/2016/G2P6	100
RVA/Human-wt/MOZ/HCN1313/2016/G2P6	100	100
RVA/Human-wt/MOZ/HCN1328/2016/G2P6	100	100	100
RVA/Human-wt/MOZ/HGQ1104/2016/G2P6	97.7918	97.7918	97.7918	97.7918
RVA/Human-wt/MOZ/HGQ1141/2016/G2P6	99.3691	99.3691	99.3691	99.3691	97.1609
RVA/Human-wt/MOZ/HGQ561/2015/G2P6	99.6845	99.6845	99.6845	99.6845	97.4763	99.0536
RVA/Human-wt/MOZ/HJM492/2015/G2P4	100	100	100	100	97.7918	99.3691	99.6845
RVA/Human-wt/MOZ/HPQ1208/2016/G2P6	99.6845	99.6845	99.6845	99.6845	97.4763	99.0536	99.3691	99.6845
RVA/Human-wt/ZAF/UFS-NGS-MRC-DPRU1973/2008/G1P8	98.7382	98.7382	98.7382	98.7382	99.0536	98.1073	98.4227	98.7382	98.4227
RVA/Human-wt/MOZ/HGJM1696/2017/G3P4	98.4227	98.4227	98.4227	98.4227	96.8454	98.1073	98.4227	98.4227	98.1073	97.7918
RVA/Human-wt/MOZ/HGJM1768/2017/G3P4	98.4227	98.4227	98.4227	98.4227	96.8454	98.1073	98.4227	98.4227	98.1073	97.7918	100
RVA/Human-wt/MOZ/HGJM1856/2018/G3P4	98.7382	98.7382	98.7382	98.7382	97.1609	98.1073	98.7382	98.7382	98.4227	98.1073	99.6845	99.6845
RVA/Human-wt/MOZ/HGM1235/2016/G3P4	98.7382	98.7382	98.7382	98.7382	96.8454	98.1073	98.7382	98.7382	98.4227	97.7918	99.3691	99.3691	99.6845
RVA/Human-wt/MOZ/HCN1855/2017/G9P4	99.6845	99.6845	99.6845	99.6845	97.4763	99.0536	99.3691	99.6845	99.3691	98.4227	98.1073	98.1073	98.4227	98.4227
RVA/Human-wt/MOZ/HCN1357/2016/G9P6	100	100	100	100	97.7918	99.3691	99.6845	100	99.6845	98.7382	98.4227	98.4227	98.7382	98.7382	99.6845
RVA/Human-wt/MOZ/HCN1359/2016/G9P6	100	100	100	100	97.7918	99.3691	99.6845	100	99.6845	98.7382	98.4227	98.4227	98.7382	98.7382	99.6845	100
RVA/Human-wt/MOZ/HCN1369/2017/G9P6	100	100	100	100	97.7918	99.3691	99.6845	100	99.6845	98.7382	98.4227	98.4227	98.7382	98.7382	99.6845	100	100
RVA/Human-wt/MOZ/HCN1371/2017/G9P6	100	100	100	100	97.7918	99.3691	99.6845	100	99.6845	98.7382	98.4227	98.4227	98.7382	98.7382	99.6845	100	100	100
RVA/Human-wt/MOZ/HCN1595/2017/G9P4	100	100	100	100	97.7778	99.3651	99.6825	100	99.6825	98.7302	98.4127	98.4127	98.7302	98.7302	99.6825	100	100	100	100
RVA/Human-wt/MOZ/HCN1597/2017/G9P6	100	100	100	100	97.7918	99.3691	99.6845	100	99.6845	98.7382	98.4227	98.4227	98.7382	98.7382	99.6845	100	100	100	100	100
RVA/Human-wt/MOZ/HCN1598/2017/G9P4	99.6825	99.6825	99.6825	99.6825	97.4603	99.0476	99.3651	99.6825	99.3651	98.4127	98.0952	98.0952	98.4127	98.4127	100	99.6825	99.6825	99.6825	99.6825	99.6825	99.6825
RVA/Human-wt/MOZ/HCN1600/2017/G9P4	99.3691	99.3691	99.3691	99.3691	97.1609	98.7382	99.0536	99.3691	99.0536	98.1073	97.7918	97.7918	98.1073	98.1073	99.6845	99.3691	99.3691	99.3691	99.3691	99.3651	99.3691	99.6825
RVA/Human-wt/MOZ/HCN1604/2017/G9P4	99.3691	99.3691	99.3691	99.3691	97.1609	98.7382	99.0536	99.3691	99.0536	98.1073	97.7918	97.7918	98.1073	98.1073	99.6845	99.3691	99.3691	99.3691	99.3691	99.3651	99.3691	99.6825	100
RVA/Human-wt/MOZ/HGJM1647/2017/G9P4	99.6845	99.6845	99.6845	99.6845	97.4763	99.0536	99.3691	99.6845	99.3691	98.4227	98.1073	98.1073	98.4227	98.4227	100	99.6845	99.6845	99.6845	99.6845	99.6825	99.6845	100	99.6845	99.6845
RVA/Human-wt/MOZ/HGJM1782/2017/G9P6	99.6845	99.6845	99.6845	99.6845	97.4763	99.0536	99.3691	99.6845	99.3691	98.4227	98.1073	98.1073	98.4227	98.4227	99.3691	99.6845	99.6845	99.6845	99.6845	99.6825	99.6845	99.3651	99.0536	99.0536	99.3691
RVA/Human-wt/MOZ/HGQ1296/2016/G9P6	100	100	100	100	97.7918	99.3691	99.6845	100	99.6845	98.7382	98.4227	98.4227	98.7382	98.7382	99.6845	100	100	100	100	100	100	99.6825	99.3691	99.3691	99.6845	99.6845
RVA/Human-wt/MOZ/HGM1883/2018/G9P6	100	100	100	100	97.7918	99.3691	99.6845	100	99.6845	98.7382	98.4227	98.4227	98.7382	98.7382	99.6845	100	100	100	100	100	100	99.6825	99.3691	99.3691	99.6845	99.6845	100
RVA/Human-wt/MOZ/HCN1347/2016/G9P6	100	100	100	100	97.7918	99.3691	99.6845	100	99.6845	98.7382	98.4227	98.4227	98.7382	98.7382	99.6845	100	100	100	100	100	100	99.6825	99.3691	99.3691	99.6845	99.6845	100	100
RVA/Human-wt/MOZ/0043/2012/G2P4	97.7778	97.7778	97.7778	97.7778	97.4603	97.1429	97.4603	97.7778	97.4603	98.4127	96.8254	96.8254	97.1429	96.8254	97.4603	97.7778	97.7778	97.7778	97.7778	97.7778	97.7778	97.4603	97.7778	97.7778	97.4603	97.4603	97.7778	97.7778	97.7778
RVA/Human-wt/MOZ/0044/2012/G8P4	97.3941	97.3941	97.3941	97.3941	96.4169	97.0684	97.3941	97.3941	97.0684	97.3941	97.7199	97.7199	97.3941	97.0684	97.0684	97.3941	97.3941	97.3941	97.3941	97.3941	97.3941	97.0684	97.3941	97.3941	97.0684	97.0684	97.3941	97.3941	97.3941	97.0684
RVA/Human-wt/MOZ/0045/2012/G8P4	98.0456	98.0456	98.0456	98.0456	97.0684	97.3941	97.7199	98.0456	97.7199	98.0456	97.0684	97.0684	97.3941	97.0684	97.7199	98.0456	98.0456	98.0456	98.0456	98.0456	98.0456	97.7199	98.0456	98.0456	97.7199	97.7199	98.0456	98.0456	98.0456	97.7199	98.6885
RVA/Human-wt/MOZ/0052/2012/G8P4	98.4227	98.4227	98.4227	98.4227	97.4763	97.7918	98.1073	98.4227	98.1073	98.4227	97.4763	97.4763	97.7918	97.4763	98.1073	98.4227	98.4227	98.4227	98.4227	98.4127	98.4227	98.0952	98.4227	98.4227	98.1073	98.7382	98.4227	98.4227	98.4227	98.0952	98.3713	99.0228
RVA/Human-wt/MOZ/0126/2013/G2P4	100	100	100	100	97.7918	99.3691	99.6845	100	99.6845	98.7382	98.4227	98.4227	98.7382	98.7382	99.6845	100	100	100	100	100	100	99.6825	99.3691	99.3691	99.6845	99.6845	100	100	100	97.7778	97.3941	98.0456	98.4227	`
RVA/Human-wt/MOZ/0144/2013/G2P4	100	100	100	100	97.7492	99.3569	99.6785	100	99.6785	98.7138	98.3923	98.3923	98.7138	98.7138	99.6785	100	100	100	100	100	100	99.6785	99.3569	99.3569	99.6785	99.6785	100	100	100	97.7492	97.3941	98.0456	98.3923	100
RVA/Human-wt/MOZ/0257/2012/G8P4	97.4763	97.4763	97.4763	97.4763	96.53	97.1609	97.4763	97.4763	97.1609	97.4763	97.7918	97.7918	97.4763	97.1609	97.1609	97.4763	97.4763	97.4763	97.4763	97.4603	97.4763	97.1429	97.4763	97.4763	97.1609	97.1609	97.4763	97.4763	97.4763	97.1429	100	98.6971	98.4227	97.4763	97.4277
RVA/Human-wt/MOZ/0308/2012/G2P4	97.7918	97.7918	97.7918	97.7918	97.4763	97.1609	97.4763	97.7918	97.4763	98.4227	96.8454	96.8454	97.1609	96.8454	97.4763	97.7918	97.7918	97.7918	97.7918	97.7778	97.7918	97.4603	97.7918	97.7918	97.4763	97.4763	97.7918	97.7918	97.7918	100	97.0684	97.7199	98.1073	97.7918	97.7492	97.1609
RVA/Human-wt/MOZ/0314/2012/G8P4	97.4763	97.4763	97.4763	97.4763	96.53	97.1609	97.4763	97.4763	97.1609	97.4763	97.7918	97.7918	97.4763	97.1609	97.1609	97.4763	97.4763	97.4763	97.4763	97.4603	97.4763	97.1429	97.4763	97.4763	97.1609	97.1609	97.4763	97.4763	97.4763	97.1429	100	98.6971	98.4227	97.4763	97.4277	100	97.1609
RVA/Human-wt/MOZ/0440/2013/G2P4	100	100	100	100	97.7918	99.3691	99.6845	100	99.6845	98.7382	98.4227	98.4227	98.7382	98.7382	99.6845	100	100	100	100	100	100	99.6825	99.3691	99.3691	99.6845	99.6845	100	100	100	97.7778	97.3941	98.0456	98.4227	100	100	97.4763	97.7918	97.4763
KJ753821.1_RVA/Human-wt/ZWE/MRC-DPRU1158/XXXX/G2G9P6	100	100	100	100	97.7918	99.3691	99.6845	100	99.6845	98.7382	98.4227	98.4227	98.7382	98.7382	99.6845	100	100	100	100	100	100	99.6825	99.3691	99.3691	99.6845	99.6845	100	100	100	97.7778	97.3941	98.0456	98.4227	100	100	97.4763	97.7918	97.4763	100
MZ096966.1RVA/Human-wt/KEN/KLF1033/2018/G2P4	100	100	100	100	97.7918	99.3691	99.6845	100	99.6845	98.7382	98.4227	98.4227	98.7382	98.7382	99.6845	100	100	100	100	100	100	99.6825	99.3691	99.3691	99.6845	99.6845	100	100	100	97.7778	97.3941	98.0456	98.4227	100	100	97.4763	97.7918	97.4763	100	100
KJ753807.1_RVA/Human-wt/ZAF/MRC-DPRU2716/2008/G8P4P8	98.4227	98.4227	98.4227	98.4227	97.4763	97.7918	98.1073	98.4227	98.1073	98.4227	97.4763	97.4763	97.7918	97.4763	98.1073	98.4227	98.4227	98.4227	98.4227	98.4127	98.4227	98.0952	98.4227	98.4227	98.1073	98.1073	98.4227	98.4227	98.4227	98.0952	99.0228	99.6743	99.3691	98.4227	98.3923	99.0536	98.1073	99.0536	98.4227	98.4227	98.4227
KF636307.1_RVA/Human-wt/ZMB/MRC-DPRU3463/2009/G8P4	98.4227	98.4227	98.4227	98.4227	97.4763	97.7918	98.1073	98.4227	98.1073	98.4227	97.4763	97.4763	97.7918	97.4763	98.1073	98.4227	98.4227	98.4227	98.4227	98.4127	98.4227	98.0952	98.4227	98.4227	98.1073	98.1073	98.4227	98.4227	98.4227	98.0952	99.0228	99.6743	99.3691	98.4227	98.3923	99.0536	98.1073	99.0536	98.4227	98.4227	98.4227	100
KP752906.1_RVA/Cow-wt/ZAF/MRC-DPRU457/2009/G10P11	94.9527	94.9527	94.9527	94.9527	94.9527	94.3218	94.6372	94.9527	94.6372	95.2681	93.6909	93.6909	94.0063	94.0063	94.6372	94.9527	94.9527	94.9527	94.9527	94.9206	94.9527	94.6032	94.3218	94.3218	94.6372	94.6372	94.9527	94.9527	94.9527	94.6032	93.4853	94.1368	94.6372	94.9527	94.8553	93.6909	94.6372	93.6909	94.9527	94.9527	94.9527	94.6372	94.6372

[truncated: 16 more sheets: NT VP2.xls, AA VP2, NT VP3, AA VP3,  NT NSP1, AA NSP1, NT NSP2, AA NSP2, NT NSP3, AA NSP3, NT NSP4, AA NSP4, NT NSP4 E6, AA NSP4 E6, NT NSP5, AA NSP5]
